# Supplementary material for: Plasminogen Deficiency Significantly Reduces Vascular Wall Disease in a Murine Model of Type IIa Hypercholesterolemia
Source: Biomedicines. 2021 Dec 4;9(12):1832. doi: 10.3390/biomedicines9121832 (PMC8698429; doi:10.3390/biomedicines9121832)
Supplement: Supplementary file 1 [file biomedicines-09-01832-s001.zip]

Archive with 1 entries (1 files):
- biomedicines-1476591-supplementary.pdf
